# Supplementary material for: Photodynamic Eradication of Pseudomonas aeruginosa with Ru-Photosensitizers Encapsulated in Enzyme Degradable Nanocarriers
Source: Pharmaceutics. 2023 Nov 27;15(12):2683. doi: 10.3390/pharmaceutics15122683 (PMC10747122; doi:10.3390/pharmaceutics15122683)
Supplement: Supplementary file 1 [file pharmaceutics-15-02683-s001.zip]

Archive with 1 entries (1 files):
- pharmaceutics-2701745-supplementary.pdf
